# Supplementary material for: Determining breast cancer biomarker status and associated morphological features using deep learning
Source: Commun Med (Lond). 2021 Jul 14;1:14. doi: 10.1038/s43856-021-00013-3 (PMC9037318; doi:10.1038/s43856-021-00013-3)
Supplement: Supplementary file 2 — Supplementary Data 1 [file 43856_2021_13_MOESM2_ESM.xlsx]

## Sheet: Supplemental Data 1 - Cluster s
Biomarker Summary	Cluster	ER+ median	PR+ median	HER2+ median	Tubule Formation	Nuclear Pleomorphism	Sum TF and NP	Tumor %	Stromal %	Fat %	Type	Tumor features	Stromal Features
ER+, PR+, HER2-	10	0.931136	0.937754	1.69957e-06	2.38	1.63	4	24 (±13)	59 (±8)	15 (±4)	Varied	Intermediate grade forming cords and small tubules with occaional single cells	Inflammatory cell infiltrates and occasional fat and sclerosis
	1	0.950788	0.949111	1.8593e-06	2.17	1.33	3.5	21 (±3)	76 (±5)	2 (±2)	Varied	Low-intermediate grade forming cords and nests with occasional single cells	Moderate sclerosis
	24	0.756097	0.804855	1.71106e-05	2.25	2	4.25	26 (±12)	22 (±10)	48 (±4)	Varied	Intermediate grade forming cords and nests with rare single cells	Predominant fat content and moderate sclerosis
	7	0.809821	0.799608	1.4675e-05	1.75	1.5	3.25	18 (±6)	25 (±7)	59 (±1)	Varied	Low-intermediate grade forming cords and small tubules with frequent single cells	Predominant fat content and moderate sclerosis
	8	0.790966	0.829324	1.53318e-05	2.17	1.5	3.67	36 (±6)	30 (±3)	38 (±1)	Ductal	Low-intermediate grade forming cords with occaional single cells	Predominant fat content
	16	0.804586	0.995445	1.19375e-05	2.67	2.25	4.92	76 (±14)	22 (±14)	0 (±1)	Ductal	Intermediate grade forming cords and sheets with occaional single cells	Moderate sclerosis and occasional inflammatory cell infiltrates
	14	0.991593	0.990222	2.76812e-05	2.5	1.75	4.25	35 (±9)	65 (±8)	0 (±0)	Varied	Intermediate grade forming cords and small tubules as well as single cells	Consistent inflammatory cell infiltrates and sclerosis
	5	0.991442	0.989281	4.33983e-06	2.38	1.75	4.13	45 (±6)	28 (±9)	26 (±0)	Varied	Intermediate grade forming cords and small tubules	Moderate fat content and consistent inflammatory cell infiltrates
	21	0.981702	0.985294	4.48317e-06	2.17	1.63	3.79	38 (±11)	61 (±11)	0 (±0)	Varied	Low-intermediate grade forming cords and nests with occasional single cells	Moderate sclerosis and occasional inflammatory cell infiltrates
	15	0.986337	0.982723	0.0057945	2.5	2.25	4.75	79 (±6)	21 (±8)	0 (±0)	Ductal	Intermediate grade forming sheets and occasional cribriform morphology	Occasional inflammatory cell infiltrates, mucinous fibroplasia
Intermediate/Mixed	18	0.346185	0.611887	0.000438306	2.25	1.83	4.08	49 (±2)	30 (±2)	5 (±3)	Ductal	Intermediate grade with occasional cords, nests, and cribriform morphology	Occasional inflammatory cell infiltrate and sclerosis
	4	0.473329	0.553332	6.83673e-05	2.17	1.75	3.92	24 (±15)	69 (±8)	9 (±8)	Varied	Intermediate grade forming cords and occasional nests	Occasional inflammatory cell infiltrate and sclerosis
	20	0.838256	0.837553	4.05493e-07	2.67	2.33	5	83 (±6)	16 (±3)	0 (±2)	Ductal	High-intermediate grade forming nests and sheets, occasional cribriform morphology	Moderate sclerosis and occasional inflammatory cell infiltrates
	6	0.0175725	0.72241	4.42133e-06	2.63	2.25	4.88	65 (±9)	34 (±9)	0 (±0)	Ductal	Intermediate grade forming nests, cords, and sheets	Inflammatory cell infiltrates and occasional sclerosis
	0	3.83773e-07	0.914732	5.60046e-07	2.5	2.13	4.63	80 (±9)	16 (±8)	0 (±0)	Ductal	Intermediate grade forming cords, nests, and small tubules	Inflammatory cell infiltrates, occasional sclerosis, extra cellular mucin, and necrosis
	17	0.895091	0.910219	0.0248786	2	1.67	3.67	51 (±5)	40 (±6)	0 (±10)	Ductal	Low-Intermediate grade forming cords and nests, occasional cribriform morphology	Moderate sclerosis and occasional inflammatory cell infiltrates
	9	0.950952	0.954847	0.000507952	2.1	1.8	3.9	53 (±9)	42 (±4)	4 (±0)	Ductal	Intermediate grade forming cords, nests, and small tubules, occasional cribriform morphology	Moderate sclerosis and occasional inflammatory cell infiltrates. Lymphovascular invasion also observed
"Triple +"	23	0.997938	0.997361	0.924974	2.1	2	4.1	66 (±5)	33 (±8)	1 (±3)	Ductal	Intermediate grade with vairable architecture forming cords, small tubules, and occasional sheets	Consistent sclerosis and occasional inflammatory cell infiltrates and mucinous fibroplasia
	22	0.998843	0.998601	3.34821e-07	2.63	2.13	4.75	84 (±6)	15 (±12)	0 (±10)	Ductal	Intermediate grade with variable architecture forming cords, small tubules, and occasional sheets	Moderate sclerosis and occasional inflammatory cell infiltrates
"Triple -"	19	0.0971152	0.0627896	0.000194321	2.17	1.5	3.67	16 (±5)	32 (±6)	12 (±5)	Varied	Low tumor content, low-Intermediate grade with variable architecture	Occasional sclerosis and extracellular mucin
	11	4.1275e-07	0.382411	3.37018e-08	2.88	2.25	5.13	86 (±10)	10 (±13)	0 (±6)	Ductal	High-intermediate grade with variable architecture forming sheets	Consistent inflammatory cell infiltrates
	12	0.154692	0.28932	0.000845725	2.83	2.33	5.17	31 (±9)	31 (±8)	11 (±4)	Varied	High-intermediate grade forming cords and nests	Moderate sclerosis and occasional inflammatory cell infiltrates
	3	0.286195	0.309641	6.16056e-05	2.25	1.25	3.5	6 (±5)	11 (±4)	82 (±0)	Varied	Very low tumor content, low-intermediate grade with variable architecture	Predominantly fat with occasional sclerosis
	13	3.28402e-06	4.08097e-05	0.00291185	2.67	2.5	5.17	79 (±4)	18 (±5)	0 (±0)	Ductal	High-intermediate grade with variable architecture forming nests, sheets, and cribriform morphology	Consistent inflammatory cell infiltrates and occasional sclerosis
	2	0.307803	0.0364808	0.0159716	2.42	2.25	4.67	48 (±13)	38 (±18)	5 (±4)	Ductal	Intermediate grade with variable architecture forming nests, sheets, and cribriform morphology	Moderate sclerosis, occasional inflammatory cell infiltrates and extracellular mucin. Lymphovascular invasion also observed
