# Supplementary material for: Determining breast cancer biomarker status and associated morphological features using deep learning
Source: Commun Med (Lond). 2021 Jul 14;1:14. doi: 10.1038/s43856-021-00013-3 (PMC9037318; doi:10.1038/s43856-021-00013-3)
Supplement: Supplementary file 3 — Supplementary Data 2 [file 43856_2021_13_MOESM3_ESM.xlsx]

## Sheet: Figure 4 TCAV Score Data
TCAV Score across 20 patch sampling replicates
	1	2	3	4	5	6	7	8	9	10	11	12	13	14	15	16	17	18	19	20
ER positive
Low Grade	0.91	0.96	0.9	0.89	0.92	0.94	0.9	0.91	0.95	0.9	0.95	0.87	0.97	0.9	0.91	0.9	0.91	0.96	0.95	0.92
High Grade	0.64	0.6	0.69	0.7	0.65	0.88	0.48	0.73	0.71	0.85	0.66	0.69	0.7	0.71	0.64	0.75	0.64	0.61	0.68	0.76
Lobular	0.9	0.87	0.77	0.76	0.92	0.69	0.84	0.86	0.74	0.74	0.9	0.82	0.89	0.85	0.89	0.77	0.75	0.89	0.74	0.91
TILS	0.1	0.08	0.1	0.11	0.09	0.11	0.09	0.16	0.1	0.1	0.15	0.11	0.09	0.11	0.11	0.1	0.1	0.1	0.7	0.09
DCIS	0.31	0.34	0.34	0.29	0.33	0.35	0.17	0.55	0.19	0.34	0.5	0.3	0.29	0.3	0.36	0.25	0.3	0.51	0.51	0.61
Desmoplastic	0.36	0.35	0.64	0.81	0.46	0.68	0.65	0.59	0.75	0.69	0.35	0.34	0.64	0.69	0.34	0.3	0.44	0.65	0.75	0.42
ER Negative
Low Grade	0.41	0.35	0.31	0.3	0.35	0.5	0.29	0.27	0.36	0.16	0.24	0.31	0.36	0.35	0.25	0.36	0.19	0.3	0.49	0.36
High Grade	0.76	0.71	0.69	0.84	0.85	0.75	0.74	0.85	0.75	0.74	0.75	0.9	0.86	0.79	0.78	0.85	0.65	0.72	0.92	0.84
Lobular	0.78	0.69	0.55	0.55	0.68	0.63	0.65	0.7	0.66	0.67	0.66	0.67	0.54	0.64	0.8	0.35	0.65	0.66	0.92	0.85
TILS	0.69	0.74	0.9	0.74	0.94	0.56	0.76	0.75	0.6	0.76	0.8	0.76	0.55	0.67	0.29	0.91	0.91	0.81	0.74	0.65
DCIS	0.51	0.62	0.74	0.48	0.51	0.49	0.53	0.49	0.52	0.49	0.49	0.7	0.51	0.52	0.51	0.49	0.57	0.49	0.5	0.51
Desmoplastic	0.61	0.6	0.42	0.65	0.46	0.39	0.4	0.62	0.4	0.42	0.46	0.76	0.61	0.41	0.58	0.41	0.34	0.6	0.54	0.41
PR Positive
Low Grade	0.99	0.96	0.99	0.98	0.94	0.96	0.45	0.98	0.38	1	0.99	0.89	1	0.96	0.99	0.99	0.99	1	0.98	0.92
High Grade	0.46	0.45	0.46	0.72	0.44	0.51	0.49	0.51	0.45	0.49	0.45	0.55	0.54	0.51	0.65	0.51	0.46	0.54	0.44	0.62
Lobular	1	0.92	0.99	0.56	1	0.89	0.99	0.99	0.99	1	1	0.99	1	1	0.99	0.94	1	0.94	0.99	1
TILS	0.71	0.29	0.74	0.76	0.68	0.72	0.68	0.77	0.3	0.17	0.43	0.3	0.71	0.3	0.74	0.75	0.3	0.76	0.29	0.3
DCIS	0.49	0.49	0.6	0.39	0.51	0.5	0.5	0.56	0.5	0.5	0.61	0.5	0.48	0.51	0.51	0.5	0.31	0.54	0.41	0.56
Desmoplastic	0.72	0.74	0.81	0.83	0.76	0.69	0.91	0.9	0.69	0.71	0.91	0.9	0.81	0.91	0.8	0.9	0.8	0.89	0.88	0.81
PR negative
Low Grade	0.49	0.46	0.17	0.29	0.59	0.45	0.3	0.44	0.45	0.56	0.59	0.36	0.36	0.32	0.35	0.65	0.6	0.6	0.45	0.65
High Grade	0.94	0.93	0.95	0.91	0.85	0.89	0.82	0.9	0.88	0.95	0.94	0.86	0.91	0.96	0.9	0.96	0.94	0.96	0.95	0.95
Lobular	0.78	0.31	0.33	0.61	0.36	0.31	0.35	0.35	0.12	0.2	0.51	0.35	0.36	0.37	0.56	0.37	0.36	0.35	0.31	0.39
TILS	0.63	0.69	0.5	0.69	0.5	0.65	0.73	0.51	0.69	0.57	0.7	0.7	0.51	0.55	0.49	0.49	0.19	0.51	0.55	0.64
DCIS	0.19	0.24	0.24	0.21	0.19	0.22	0.22	0.19	0.2	0.24	0.17	0.19	0.26	0.2	0.19	0.26	0.23	0.2	0.26	0.22
Desmoplastic	0.36	0.3	0.68	0.65	0.49	0.38	0.36	0.49	0.59	0.51	0.36	0.5	0.49	0.36	0.37	0.51	0.49	0.36	0.32	0.18
HER2 positive
Low Grade	0.42	0.38	0.41	0.34	0.36	0.4	0.41	0.67	0.31	0.65	0.39	0.4	0.25	0.41	0.42	0.19	0.4	0.39	0.39	0.54
High Grade	0.84	0.79	0.75	0.8	0.75	0.74	0.73	0.8	0.79	0.99	0.76	0.72	0.74	0.81	0.81	0.7	0.96	0.79	0.74	0.75
Lobular	0.55	0.44	0.54	0.5	0.51	0.53	0.51	0.49	0.75	0.6	0.49	0.54	0.39	0.5	0.48	0.51	0.55	0.51	0.55	0.49
TILS	0.51	0.45	0.84	0.55	0.61	0.45	0.64	0.54	0.47	0.58	0.63	0.54	0.55	0.66	0.45	0.61	0.49	0.55	0.56	0.64
DCIS	0.66	0.49	0.66	0.45	0.48	0.54	0.67	0.5	0.61	0.56	0.51	0.49	0.5	0.55	0.19	0.5	0.49	0.64	0.06	0.55
Desmoplastic	0.57	0.41	0.69	0.8	0.67	0.89	0.74	0.59	0.61	0.44	0.51	0.45	0.58	0.61	0.56	0.6	0.41	0.64	0.61	0.6
HER2 Negative
Low Grade	0.38	0.4	0.39	0.31	0.26	0.41	0.39	0.53	0.41	0.72	0.41	0.33	0.22	0.39	0.34	0.35	0.4	0.39	0.4	0.65
High Grade	0.79	0.81	0.76	0.76	0.76	0.78	0.79	0.99	0.79	0.81	0.74	0.8	0.76	0.79	0.79	1	0.75	0.77	0.75	0.76
Lobular	0.66	0.45	0.53	0.49	0.48	0.54	0.5	0.51	0.53	0.56	0.5	0.55	0.4	0.5	0.5	0.51	0.61	0.5	0.54	0.49
TILS	0.54	0.46	0.87	0.55	0.64	0.45	0.64	0.53	0.45	0.65	0.54	0.56	0.54	0.67	0.45	0.51	0.48	0.56	0.55	0.63
DCIS	0.65	0.5	0.64	0.45	0.5	0.56	0.65	0.49	0.59	0.54	0.5	0.51	0.5	0.56	0.09	0.49	0.49	0.66	0.06	0.55
Desmoplastic	0.54	0.4	0.65	0.79	0.68	0.91	0.65	0.6	0.65	0.53	0.51	0.49	0.62	0.59	0.54	0.6	0.44	0.59	0.63	0.59
