# Supplementary material for: Determining breast cancer biomarker status and associated morphological features using deep learning
Source: Commun Med (Lond). 2021 Jul 14;1:14. doi: 10.1038/s43856-021-00013-3 (PMC9037318; doi:10.1038/s43856-021-00013-3)
Supplement: Supplementary file 4 — Supplementary Data 3 [file 43856_2021_13_MOESM4_ESM.xlsx]

## Sheet: Cluster biomarker summary data
cluster_id	ER+					PR+					HER2+
	mean	std	q1	median	q3	mean	std	q1	median	q3	mean	std	q1	median	q3
0	0.363177	0.470089	1.2712e-08	3.83773e-07	0.99765	0.58861	0.455841	4.81472e-07	0.914732	0.999337	0.31966	0.460211	9.25352e-09	5.60046e-07	0.999187
1	0.734396	0.355677	0.524084	0.950788	0.996075	0.746901	0.342005	0.563669	0.949111	0.995728	0.101283	0.273965	2.66393e-08	1.8593e-06	0.00138987
2	0.411384	0.405279	9.44352e-07	0.307803	0.867528	0.235649	0.346302	2.78083e-06	0.0364808	0.323054	0.320441	0.429916	7.09666e-05	0.0159716	0.910016
3	0.417312	0.39076	0.030992	0.286195	0.862531	0.428111	0.384572	0.0481854	0.309641	0.847502	0.07873	0.23949	5.55334e-06	6.16056e-05	0.00128142
4	0.485231	0.41652	0.0215241	0.473329	0.954791	0.520015	0.399065	0.0731464	0.553332	0.955758	0.198446	0.368892	1.76581e-06	6.83673e-05	0.117289
5	0.760974	0.383107	0.66659	0.991442	0.998977	0.80949	0.330416	0.80969	0.989281	0.998385	0.278576	0.434558	1.13975e-08	4.33983e-06	0.914742
6	0.403618	0.455136	2.85567e-07	0.0175725	0.983436	0.540418	0.44557	1.38586e-05	0.72241	0.990976	0.246293	0.411673	1.76229e-08	4.42133e-06	0.352322
7	0.602794	0.401057	0.145515	0.809821	0.985327	0.625354	0.383544	0.213098	0.799608	0.981553	0.141125	0.32685	4.42675e-07	1.4675e-05	0.00116862
8	0.603029	0.404749	0.140004	0.790966	0.985957	0.638072	0.382037	0.242178	0.829324	0.985152	0.161154	0.344693	4.37547e-07	1.53318e-05	0.00427026
9	0.657794	0.422014	0.124503	0.950952	0.997703	0.690196	0.400517	0.284387	0.954847	0.997086	0.369917	0.459438	1.54187e-07	0.000507952	0.989575
10	0.694979	0.384418	0.365762	0.931136	0.995865	0.732958	0.349103	0.521533	0.937754	0.994661	0.148244	0.33839	4.87654e-08	1.69957e-06	0.000401926
11	0.152157	0.347347	4.67896e-08	4.1275e-07	9.51232e-06	0.481256	0.481858	5.98854e-07	0.382411	0.998532	0.0458979	0.207891	3.69243e-09	3.37018e-08	7.06533e-07
12	0.363238	0.403393	0.000308964	0.154692	0.841141	0.418958	0.393283	0.0219915	0.28932	0.871015	0.260449	0.396328	1.2924e-05	0.000845725	0.57082
13	0.286284	0.421789	2.87507e-08	3.28402e-06	0.775903	0.355836	0.445141	1.92929e-08	4.08097e-05	0.9523	0.424603	0.482548	9.70616e-08	0.00291185	0.999388
14	0.788491	0.350183	0.739454	0.991593	0.999126	0.82593	0.308052	0.839812	0.990222	0.998699	0.27776	0.423237	3.05509e-08	2.76812e-05	0.799557
15	0.802434	0.320402	0.737934	0.986337	0.998966	0.750419	0.355338	0.502786	0.982723	0.998567	0.274789	0.414313	1.04057e-07	0.0057945	0.549549
16	0.55551	0.45972	0.00344963	0.804586	0.999011	0.825902	0.30831	0.809695	0.995445	0.999325	0.211138	0.397393	5.09916e-08	1.19375e-05	0.0333651
17	0.555455	0.469596	1.40247e-07	0.895091	0.999104	0.582494	0.458799	7.28738e-07	0.910219	0.998576	0.448455	0.48248	3.44297e-08	0.0248786	0.999596
18	0.457824	0.418289	0.00365975	0.346185	0.937298	0.553915	0.38612	0.152517	0.611887	0.952581	0.261109	0.403384	5.96198e-06	0.000438306	0.632255
19	0.237961	0.292879	0.0157795	0.0971152	0.387383	0.212096	0.289482	0.00902861	0.0627896	0.301018	0.0415234	0.15686	3.94676e-06	0.000194321	0.00386743
20	0.554822	0.464257	4.8309e-06	0.838256	0.999851	0.57012	0.453273	3.21608e-05	0.837553	0.999555	0.232295	0.411404	2.28613e-09	4.05493e-07	0.148588
21	0.739513	0.381116	0.52855	0.981702	0.998724	0.801922	0.319024	0.737736	0.985294	0.99853	0.233018	0.410896	3.39261e-08	4.48317e-06	0.132397
22	0.760989	0.417752	0.890026	0.998843	0.999819	0.864281	0.313554	0.983925	0.998601	0.999611	0.397327	0.488113	1.11994e-09	3.34821e-07	0.999503
23	0.874323	0.300413	0.979176	0.997938	0.999694	0.909042	0.238013	0.978742	0.997361	0.999357	0.52462	0.488421	2.79054e-08	0.924974	0.999452
24	0.59694	0.399595	0.159332	0.756097	0.983266	0.629376	0.377321	0.251388	0.804855	0.982218	0.136866	0.32171	5.55683e-07	1.71106e-05	0.00132024

## Sheet: Earth mover distance matrix bet
	cluster 0	cluster 1	cluster 2	cluster 3	cluster 4	cluster 5	cluster 6	cluster 7	cluster 8	cluster 9	cluster 10	cluster 11	cluster 12	cluster 13	cluster 14	cluster 15	cluster 16	cluster 17	cluster 18	cluster 19	cluster 20	cluster 21	cluster 22	cluster 23	cluster 24
cluster 0	0	0.752268	0.496433	0.536978	0.363101	0.660239	0.170891	0.502188	0.483751	0.451166	0.653764	0.592137	0.329608	0.414615	0.705596	0.660468	0.538192	0.32964	0.276159	0.841342	0.303348	0.67675	0.751168	1.03658	0.504649
cluster 1	0.752268	0	1.05342	0.658561	0.573214	0.293819	0.68228	0.293018	0.300066	0.406287	0.100474	0.904555	0.858266	1.1625	0.310521	0.261081	0.371124	0.695564	0.629383	1.09171	0.496434	0.217254	0.502757	0.725781	0.290566
cluster 2	0.496433	1.05342	0	0.456489	0.480209	0.967327	0.445952	0.760432	0.753356	0.754287	0.953101	0.78297	0.291801	0.367826	1.01007	0.952661	0.843798	0.620962	0.424046	0.502229	0.566854	0.981825	1.06595	1.34101	0.762859
cluster 3	0.536978	0.658561	0.456489	0	0.283332	0.925234	0.380677	0.445235	0.478318	0.795947	0.652248	0.429113	0.249885	0.586538	0.968046	0.903504	0.679627	0.702534	0.359275	0.433893	0.462322	0.850389	1.09986	1.38385	0.439181
cluster 4	0.363101	0.573214	0.480209	0.283332	0	0.645404	0.204149	0.280228	0.273216	0.514967	0.472899	0.592267	0.285053	0.591677	0.688498	0.623951	0.409163	0.443875	0.125564	0.713657	0.19847	0.573938	0.819039	1.1043	0.28265
cluster 5	0.660239	0.293819	0.967327	0.925234	0.645404	0	0.658722	0.482357	0.447306	0.313818	0.278482	1.16985	0.825993	1.07437	0.0574268	0.139473	0.289753	0.602558	0.585861	1.35794	0.493004	0.0913029	0.21332	0.458946	0.487421
cluster 6	0.170891	0.68228	0.445952	0.380677	0.204149	0.658722	0	0.395744	0.384903	0.527578	0.581987	0.522088	0.232373	0.480226	0.702995	0.637313	0.472747	0.396401	0.172072	0.732364	0.197233	0.610674	0.832271	1.11766	0.397222
cluster 7	0.502188	0.293018	0.760432	0.445235	0.280228	0.482357	0.395744	0	0.0396929	0.371254	0.208875	0.706059	0.565275	0.869866	0.522908	0.458377	0.346675	0.476062	0.336438	0.878422	0.263949	0.405415	0.66363	0.938713	0.0251346
cluster 8	0.483751	0.300066	0.753356	0.478318	0.273216	0.447306	0.384903	0.0396929	0	0.338764	0.199775	0.733733	0.558216	0.862678	0.489926	0.425389	0.311216	0.454945	0.329504	0.91128	0.246141	0.372203	0.627789	0.905731	0.0481446
cluster 9	0.451166	0.406287	0.754287	0.795947	0.514967	0.313818	0.527578	0.371254	0.338764	0	0.316624	1.03892	0.675334	0.760556	0.358589	0.300915	0.397857	0.290486	0.446579	1.22775	0.366135	0.330347	0.314107	0.590079	0.382171
cluster 10	0.653764	0.100474	0.953101	0.652248	0.472899	0.278482	0.581987	0.208875	0.199775	0.316624	0	0.898343	0.757945	1.06219	0.316	0.255982	0.299713	0.598211	0.529094	1.08552	0.399807	0.198498	0.471585	0.731806	0.213259
cluster 11	0.592137	0.904555	0.78297	0.429113	0.592267	1.16985	0.522088	0.706059	0.733733	1.03892	0.898343	0	0.548926	0.638265	1.21292	1.14834	0.913241	0.907111	0.65026	0.436766	0.677927	1.09521	1.34329	1.62868	0.698892
cluster 12	0.329608	0.858266	0.291801	0.249885	0.285053	0.825993	0.232373	0.565275	0.558216	0.675334	0.757945	0.548926	0	0.338276	0.859127	0.789783	0.656737	0.553812	0.241735	0.562339	0.394535	0.801533	0.980861	1.26536	0.567703
cluster 13	0.414615	1.1625	0.367826	0.586538	0.591677	1.07437	0.480226	0.869866	0.862678	0.760556	1.06219	0.638265	0.338276	0	1.11914	1.06096	0.952756	0.51968	0.538284	0.674783	0.67513	1.0909	1.01197	1.24128	0.872309
cluster 14	0.705596	0.310521	1.01007	0.968046	0.688498	0.0574268	0.702995	0.522908	0.489926	0.358589	0.316	1.21292	0.859127	1.11914	0	0.123697	0.309854	0.647233	0.620878	1.40067	0.538585	0.11798	0.226863	0.415863	0.528999
cluster 15	0.660468	0.261081	0.952661	0.903504	0.623951	0.139473	0.637313	0.458377	0.425389	0.300915	0.255982	1.14834	0.789783	1.06096	0.123697	0	0.386156	0.588722	0.56535	1.33607	0.471617	0.156267	0.327656	0.482226	0.464463
cluster 16	0.538192	0.371124	0.843798	0.679627	0.409163	0.289753	0.472747	0.346675	0.311216	0.397857	0.299713	0.913241	0.656737	0.952756	0.309854	0.386156	0	0.495181	0.429042	1.10483	0.284341	0.232368	0.440265	0.715443	0.34562
cluster 17	0.32964	0.695564	0.620962	0.702534	0.443875	0.602558	0.396401	0.476062	0.454945	0.290486	0.598211	0.907111	0.553812	0.51968	0.647233	0.588722	0.495181	0	0.39476	1.10765	0.253236	0.619104	0.539355	0.721627	0.48518
cluster 18	0.276159	0.629383	0.424046	0.359275	0.125564	0.585861	0.172072	0.336438	0.329504	0.446579	0.529094	0.65026	0.241735	0.538284	0.620878	0.56535	0.429042	0.39476	0	0.784466	0.228615	0.569219	0.750106	1.03515	0.33882
cluster 19	0.841342	1.09171	0.502229	0.433893	0.713657	1.35794	0.732364	0.878422	0.91128	1.22775	1.08552	0.436766	0.562339	0.674783	1.40067	1.33607	1.10483	1.10765	0.784466	0	0.875052	1.28317	1.53236	1.81643	0.87236
cluster 20	0.303348	0.496434	0.566854	0.462322	0.19847	0.493004	0.197233	0.263949	0.246141	0.366135	0.399807	0.677927	0.394535	0.67513	0.538585	0.471617	0.284341	0.253236	0.228615	0.875052	0	0.424349	0.665394	0.950877	0.269273
cluster 21	0.67675	0.217254	0.981825	0.850389	0.573938	0.0913029	0.610674	0.405415	0.372203	0.330347	0.198498	1.09521	0.801533	1.0909	0.11798	0.156267	0.232368	0.619104	0.569219	1.28317	0.424349	0	0.289529	0.533533	0.411278
cluster 22	0.751168	0.502757	1.06595	1.09986	0.819039	0.21332	0.832271	0.66363	0.627789	0.314107	0.471585	1.34329	0.980861	1.01197	0.226863	0.327656	0.440265	0.539355	0.750106	1.53236	0.665394	0.289529	0	0.28893	0.668184
cluster 23	1.03658	0.725781	1.34101	1.38385	1.1043	0.458946	1.11766	0.938713	0.905731	0.590079	0.731806	1.62868	1.26536	1.24128	0.415863	0.482226	0.715443	0.721627	1.03515	1.81643	0.950877	0.533533	0.28893	0	0.944804
cluster 24	0.504649	0.290566	0.762859	0.439181	0.28265	0.487421	0.397222	0.0251346	0.0481446	0.382171	0.213259	0.698892	0.567703	0.872309	0.528999	0.464463	0.34562	0.48518	0.33882	0.87236	0.269273	0.411278	0.668184	0.944804	0
