# Supplementary material for: Determining breast cancer biomarker status and associated morphological features using deep learning
Source: Commun Med (Lond). 2021 Jul 14;1:14. doi: 10.1038/s43856-021-00013-3 (PMC9037318; doi:10.1038/s43856-021-00013-3)
Supplement: Supplementary file 5 — Supplementary Data 4 [file 43856_2021_13_MOESM5_ESM.xlsx]

## Sheet: Figure 2A
1 - Specificity	ER: Sensitivity	PR: Sensitivity	HER2: Sensitivity
0	0.000602315	2.16526e-05	0
0.01	0.198343	0.291049	0.0365021
0.02	0.317314	0.437259	0.077013
0.03	0.432053	0.524906	0.12083
0.04	0.536324	0.592233	0.166357
0.05	0.621504	0.646532	0.212145
0.06	0.686449	0.691632	0.253315
0.07	0.734963	0.728925	0.290889
0.08	0.773616	0.759793	0.325341
0.09	0.80584	0.786177	0.358142
0.1	0.832463	0.808642	0.390726
0.11	0.854521	0.827855	0.422096
0.12	0.873318	0.844414	0.451997
0.13	0.889209	0.859257	0.48076
0.14	0.902612	0.872568	0.508032
0.15	0.914277	0.884447	0.533867
0.16	0.924479	0.895331	0.558258
0.17	0.93326	0.905271	0.581604
0.18	0.940714	0.914394	0.603877
0.19	0.946998	0.922627	0.624769
0.2	0.952275	0.930021	0.644539
0.21	0.95685	0.936516	0.663145
0.22	0.960745	0.94234	0.680632
0.23	0.964044	0.94761	0.697386
0.24	0.966942	0.952324	0.71332
0.25	0.969519	0.95652	0.728385
0.26	0.971793	0.960245	0.742674
0.27	0.973782	0.963604	0.756027
0.28	0.975544	0.966614	0.768835
0.29	0.97709	0.969343	0.78099
0.3	0.97849	0.971792	0.792444
0.31	0.97975	0.973999	0.803129
0.32	0.980881	0.976027	0.813118
0.33	0.98189	0.977909	0.822497
0.34	0.982814	0.979608	0.831328
0.35	0.983679	0.981146	0.839623
0.36	0.98449	0.982571	0.84749
0.37	0.985246	0.98389	0.854825
0.38	0.985942	0.985084	0.861714
0.39	0.986597	0.986155	0.868132
0.4	0.987197	0.987127	0.874132
0.41	0.987749	0.988002	0.879809
0.42	0.988259	0.988788	0.88517
0.43	0.988732	0.989484	0.890219
0.44	0.98918	0.990125	0.895
0.45	0.989608	0.990705	0.899572
0.46	0.990013	0.991234	0.903964
0.47	0.990396	0.991733	0.908159
0.48	0.990762	0.992196	0.912221
0.49	0.991098	0.992636	0.916122
0.5	0.991415	0.993047	0.919848
0.51	0.991719	0.993439	0.923443
0.52	0.992013	0.993804	0.926935
0.53	0.992297	0.99414	0.93034
0.54	0.99257	0.994465	0.93366
0.55	0.992828	0.994764	0.936909
0.56	0.993076	0.995041	0.940072
0.57	0.993317	0.995294	0.943138
0.58	0.993551	0.995521	0.946131
0.59	0.99378	0.995727	0.949006
0.6	0.993997	0.995919	0.951775
0.61	0.99421	0.996097	0.954517
0.62	0.994414	0.996271	0.9572
0.63	0.994622	0.996443	0.959826
0.64	0.994832	0.996606	0.962396
0.65	0.995034	0.996768	0.964891
0.66	0.995227	0.996927	0.967321
0.67	0.995421	0.997084	0.96964
0.68	0.995618	0.997239	0.971906
0.69	0.995814	0.997391	0.9741
0.7	0.996	0.997538	0.97622
0.71	0.996186	0.997679	0.978242
0.72	0.99637	0.997813	0.980218
0.73	0.996554	0.997942	0.982072
0.74	0.996735	0.998067	0.983825
0.75	0.996907	0.998186	0.985471
0.76	0.997078	0.9983	0.987007
0.77	0.997242	0.998406	0.988454
0.78	0.997406	0.998511	0.989823
0.79	0.997571	0.998613	0.991119
0.8	0.997732	0.998715	0.992352
0.81	0.99789	0.998812	0.993449
0.82	0.99804	0.998908	0.994411
0.83	0.998183	0.999005	0.995269
0.84	0.99832	0.999098	0.996034
0.85	0.998452	0.999185	0.996735
0.86	0.998589	0.999269	0.997361
0.87	0.998736	0.999347	0.997954
0.88	0.998885	0.999421	0.998473
0.89	0.999026	0.999494	0.998937
0.9	0.999171	0.999566	0.999315
0.91	0.999315	0.999635	0.999583
0.92	0.999452	0.999722	0.999772
0.93	0.999576	0.999816	0.999891
0.94	0.999672	0.999919	0.999941
0.95	0.999746	0.999988	0.999972
0.96	0.999822	1	0.999999
0.97	0.999923	1	1
0.98	0.999991	1	1
0.99	1	1	1
1	1	1	1

## Sheet: Figure 2B
1 - Specificity	ER: Sensitivity	PR: Sensitivity	HER2: Sensitivity
0	0.0170326	0.000428816	0
0.01	0.173732	0.0411664	0.00990099
0.02	0.292203	0.0819039	0.0148515
0.03	0.349735	0.114065	0.039604
0.04	0.404996	0.168954	0.0544554
0.05	0.456094	0.197684	0.0742574
0.06	0.514762	0.21012	0.0940594
0.07	0.556397	0.245283	0.10396
0.08	0.587256	0.273585	0.113861
0.09	0.634939	0.290738	0.133663
0.1	0.656321	0.31175	0.148515
0.11	0.66701	0.330617	0.168317
0.12	0.676003	0.355489	0.188119
0.13	0.685844	0.375214	0.20297
0.14	0.702877	0.389794	0.217822
0.15	0.72483	0.409091	0.242574
0.16	0.738456	0.418954	0.247525
0.17	0.751325	0.435678	0.257426
0.18	0.760787	0.450686	0.277228
0.19	0.765708	0.479417	0.282178
0.2	0.773656	0.516724	0.292079
0.21	0.780848	0.536878	0.306931
0.22	0.786904	0.551029	0.311881
0.23	0.794095	0.561321	0.316832
0.24	0.80545	0.573756	0.331683
0.25	0.810749	0.584477	0.346535
0.26	0.820969	0.595197	0.356436
0.27	0.825889	0.607633	0.381188
0.28	0.836866	0.617067	0.39541
0.29	0.846707	0.629503	0.406038
0.3	0.855034	0.657804	0.415842
0.31	0.856548	0.667667	0.435644
0.32	0.86109	0.680961	0.445545
0.33	0.865254	0.693825	0.450495
0.34	0.866768	0.720412	0.455446
0.35	0.869417	0.725986	0.475248
0.36	0.873959	0.731561	0.485149
0.37	0.876609	0.748714	0.5
0.38	0.880394	0.755146	0.519802
0.39	0.883422	0.772298	0.549505
0.4	0.88645	0.778302	0.554455
0.41	0.887964	0.781304	0.554455
0.42	0.890613	0.795163	0.554455
0.43	0.896669	0.804889	0.559406
0.44	0.901211	0.809177	0.574257
0.45	0.905753	0.825043	0.584158
0.46	0.907646	0.834477	0.594059
0.47	0.911809	0.838336	0.613861
0.48	0.913323	0.843053	0.628713
0.49	0.916351	0.852487	0.643564
0.5	0.918622	0.860206	0.643564
0.51	0.919758	0.861921	0.658416
0.52	0.922407	0.868353	0.688119
0.53	0.923164	0.873499	0.688119
0.54	0.923543	0.87693	0.70297
0.55	0.924678	0.885935	0.727723
0.56	0.92922	0.891081	0.732673
0.57	0.929977	0.896655	0.742574
0.58	0.933005	0.896655	0.752475
0.59	0.933762	0.904803	0.752475
0.6	0.934519	0.911235	0.757426
0.61	0.93679	0.91681	0.782178
0.62	0.937926	0.921527	0.782178
0.63	0.93944	0.925815	0.80198
0.64	0.943982	0.930103	0.80198
0.65	0.946253	0.932247	0.80198
0.66	0.95193	0.936964	0.80198
0.67	0.952687	0.938679	0.80198
0.68	0.954958	0.941681	0.811881
0.69	0.957608	0.943396	0.811881
0.7	0.962528	0.948542	0.826733
0.71	0.964421	0.952401	0.831683
0.72	0.966692	0.954974	0.831683
0.73	0.967827	0.957118	0.851485
0.74	0.970098	0.96012	0.851485
0.75	0.972748	0.965266	0.851485
0.76	0.973505	0.965695	0.866337
0.77	0.97464	0.968268	0.886139
0.78	0.975019	0.972127	0.886139
0.79	0.976911	0.9747	0.891089
0.8	0.978047	0.97813	0.891089
0.81	0.978804	0.979846	0.90099
0.82	0.979561	0.981132	0.905941
0.83	0.979561	0.984134	0.915842
0.84	0.981453	0.984991	0.915842
0.85	0.982589	0.985849	0.930693
0.86	0.98486	0.988422	0.935644
0.87	0.985617	0.98928	0.935644
0.88	0.986374	0.989708	0.935644
0.89	0.988266	0.989708	0.945545
0.9	0.990159	0.990566	0.955446
0.91	0.990916	0.991852	0.960396
0.92	0.992808	0.992281	0.960396
0.93	0.993944	0.993568	0.960396
0.94	0.993944	0.994425	0.975248
0.95	0.995836	0.995283	0.975248
0.96	0.995836	0.995712	0.980198
0.97	0.99735	0.996998	0.990099
0.98	0.998486	0.998285	0.99505
0.99	0.998864	0.998714	1
1	1	1	1

## Sheet: Figure 2C
1 - Specificity	ER: Sensitivity	PR: Sensitivity	HER2: Sensitivity
0	0.0573813	0.0145518	0
0.01	0.290558	0.0616997	0.015625
0.02	0.358372	0.128638	0.015625
0.03	0.451226	0.160652	0.046875
0.04	0.50965	0.201979	0.0625
0.05	0.552947	0.238068	0.125
0.06	0.576943	0.247963	0.140625
0.07	0.636538	0.270664	0.140625
0.08	0.663537	0.300349	0.140625
0.09	0.672926	0.313155	0.171875
0.1	0.68023	0.339348	0.1875
0.11	0.689098	0.348079	0.203125
0.12	0.697444	0.373108	0.203125
0.13	0.716745	0.383003	0.21875
0.14	0.738654	0.408033	0.25
0.15	0.746479	0.447614	0.25
0.16	0.761085	0.464494	0.265625
0.17	0.766823	0.507567	0.265625
0.18	0.77517	0.51979	0.28125
0.19	0.784038	0.534924	0.3125
0.2	0.792906	0.54773	0.3125
0.21	0.803339	0.553551	0.3125
0.22	0.811685	0.563446	0.3125
0.23	0.818466	0.580908	0.3125
0.24	0.830464	0.587893	0.3125
0.25	0.834637	0.59837	0.3125
0.26	0.847679	0.605937	0.3125
0.27	0.857068	0.616414	0.34375
0.28	0.861763	0.64319	0.359375
0.29	0.86385	0.658324	0.375
0.3	0.866458	0.673458	0.390625
0.31	0.869066	0.689756	0.390625
0.32	0.871674	0.721187	0.4375
0.33	0.873239	0.728754	0.453125
0.34	0.875848	0.737485	0.453125
0.35	0.879499	0.754366	0.453125
0.36	0.880543	0.760768	0.453125
0.37	0.883151	0.778813	0.46875
0.38	0.886281	0.782887	0.46875
0.39	0.888889	0.789872	0.484375
0.4	0.890975	0.793946	0.515625
0.41	0.891497	0.813155	0.515625
0.42	0.899844	0.818393	0.515625
0.43	0.908712	0.834692	0.515625
0.44	0.91132	0.843423	0.53125
0.45	0.913406	0.849825	0.609375
0.46	0.913406	0.852736	0.609375
0.47	0.918101	0.857974	0.625
0.48	0.919144	0.867288	0.65625
0.49	0.919144	0.870198	0.6875
0.5	0.921753	0.874272	0.6875
0.51	0.923839	0.878929	0.703125
0.52	0.925404	0.883586	0.703125
0.53	0.928534	0.887078	0.703125
0.54	0.929056	0.896391	0.703125
0.55	0.929577	0.902212	0.75
0.56	0.930099	0.905122	0.75
0.57	0.934794	0.906868	0.75
0.58	0.935837	0.914435	0.75
0.59	0.938445	0.91851	0.75
0.6	0.938445	0.927823	0.75
0.61	0.939489	0.929569	0.75
0.62	0.94001	0.933062	0.75
0.63	0.942619	0.937136	0.75
0.64	0.94314	0.940047	0.765625
0.65	0.94314	0.942957	0.765625
0.66	0.9494	0.944703	0.765625
0.67	0.951487	0.947031	0.796875
0.68	0.953052	0.948778	0.796875
0.69	0.958268	0.953434	0.796875
0.7	0.95879	0.955763	0.8125
0.71	0.961398	0.958673	0.8125
0.72	0.964006	0.961001	0.8125
0.73	0.966093	0.963912	0.8125
0.74	0.970266	0.966822	0.828125
0.75	0.971831	0.96915	0.859375
0.76	0.974961	0.969732	0.859375
0.77	0.975483	0.972061	0.859375
0.78	0.976004	0.974389	0.859375
0.79	0.977569	0.977299	0.875
0.8	0.980177	0.98021	0.875
0.81	0.980699	0.981374	0.875
0.82	0.980699	0.982538	0.890625
0.83	0.981742	0.98603	0.890625
0.84	0.983307	0.986612	0.90625
0.85	0.983829	0.987776	0.90625
0.86	0.984351	0.987776	0.90625
0.87	0.985394	0.990105	0.90625
0.88	0.986437	0.991269	0.9375
0.89	0.986959	0.991269	0.953125
0.9	0.988524	0.991269	0.96875
0.91	0.99061	0.991269	0.96875
0.92	0.99061	0.992433	0.96875
0.93	0.994262	0.993015	0.96875
0.94	0.995827	0.994761	0.96875
0.95	0.996348	0.995343	0.96875
0.96	0.996348	0.995343	0.96875
0.97	0.99687	0.996508	0.984375
0.98	0.997913	0.998254	1
0.99	0.999478	0.998836	1
1	1	1	1

## Sheet: Figure 2D
1 - Specificity	ER: Sensitivity	PR: Sensitivity	HER2: Sensitivity
0	0.0289655	0.00162866	0.00724638
0.01	0.0386207	0.0309446	0.00724638
0.02	0.224828	0.0521173	0.00724638
0.03	0.291034	0.123779	0.0434783
0.04	0.29931	0.153094	0.0507246
0.05	0.343448	0.185668	0.0652174
0.06	0.365517	0.21987	0.0724638
0.07	0.406897	0.249186	0.0942029
0.08	0.471724	0.275244	0.108696
0.09	0.485517	0.314332	0.115942
0.1	0.491034	0.340391	0.130435
0.11	0.568276	0.346906	0.130435
0.12	0.598069	0.348534	0.144928
0.13	0.622069	0.355049	0.152174
0.14	0.649655	0.374593	0.166667
0.15	0.655172	0.397394	0.181159
0.16	0.685517	0.425081	0.210145
0.17	0.711724	0.446254	0.231884
0.18	0.721379	0.47557	0.246377
0.19	0.737931	0.482085	0.253623
0.2	0.742069	0.496743	0.275362
0.21	0.744828	0.508143	0.282609
0.22	0.750345	0.521173	0.297101
0.23	0.758621	0.52443	0.311594
0.24	0.764138	0.532573	0.311594
0.25	0.771034	0.545603	0.318841
0.26	0.773793	0.560261	0.333333
0.27	0.773793	0.579805	0.34058
0.28	0.783448	0.600977	0.347826
0.29	0.790345	0.605863	0.347826
0.3	0.798621	0.620521	0.362319
0.31	0.8	0.628664	0.369565
0.32	0.805517	0.631922	0.384058
0.33	0.82069	0.674267	0.398551
0.34	0.828966	0.687296	0.42029
0.35	0.831724	0.69544	0.439045
0.36	0.838621	0.698697	0.455754
0.37	0.853793	0.711726	0.485507
0.38	0.857931	0.718241	0.5
0.39	0.868966	0.718241	0.507246
0.4	0.868966	0.723127	0.521739
0.41	0.874483	0.729642	0.528986
0.42	0.88	0.739414	0.543478
0.43	0.881379	0.752443	0.550725
0.44	0.888276	0.7557	0.565217
0.45	0.888276	0.762296	0.601449
0.46	0.888276	0.76873	0.601449
0.47	0.893793	0.776873	0.601449
0.48	0.904828	0.789902	0.601449
0.49	0.904828	0.799674	0.608696
0.5	0.906207	0.801303	0.630435
0.51	0.907586	0.806189	0.637681
0.52	0.907586	0.811075	0.644928
0.53	0.910345	0.82899	0.652174
0.54	0.913103	0.838762	0.681159
0.55	0.915862	0.845277	0.702899
0.56	0.92	0.848534	0.702899
0.57	0.922759	0.85342	0.710145
0.58	0.925517	0.86645	0.724638
0.59	0.932414	0.871336	0.724638
0.6	0.935172	0.872964	0.753623
0.61	0.935172	0.882736	0.76087
0.62	0.94069	0.894137	0.768116
0.63	0.944828	0.894137	0.775362
0.64	0.946207	0.899023	0.775362
0.65	0.951724	0.903909	0.789855
0.66	0.954483	0.907166	0.797101
0.67	0.955862	0.912052	0.826087
0.68	0.958621	0.920195	0.826087
0.69	0.96	0.923453	0.826087
0.7	0.96	0.92671	0.826087
0.71	0.96	0.929967	0.826087
0.72	0.964138	0.938111	0.833333
0.73	0.964138	0.941368	0.84058
0.74	0.964138	0.941368	0.847826
0.75	0.966897	0.944625	0.847826
0.76	0.969655	0.947883	0.869565
0.77	0.972414	0.954397	0.869565
0.78	0.972414	0.960912	0.898551
0.79	0.972414	0.967427	0.898551
0.8	0.972414	0.973941	0.905797
0.81	0.972414	0.97557	0.905797
0.82	0.975172	0.977199	0.905797
0.83	0.977931	0.978827	0.92029
0.84	0.977931	0.980456	0.927536
0.85	0.98069	0.985342	0.927536
0.86	0.984828	0.985342	0.942029
0.87	0.984828	0.985342	0.949275
0.88	0.984828	0.985342	0.949275
0.89	0.984828	0.988599	0.949275
0.9	0.987586	0.990228	0.949275
0.91	0.993103	0.991857	0.956522
0.92	0.993103	0.993485	0.956522
0.93	0.993103	0.993485	0.956522
0.94	0.994483	0.995114	0.956522
0.95	0.995862	0.996743	0.978261
0.96	0.995862	0.996743	0.978261
0.97	0.997241	0.998371	0.985507
0.98	0.997241	0.998371	0.992754
0.99	1	1	1
1	1	1	1
